# Supplementary material for: Control of defensive behavior by the nucleus of Darkschewitsch GABAergic neurons
Source: Natl Sci Rev. 2024 Mar 5;11(4):nwae082. doi: 10.1093/nsr/nwae082 (PMC11057443; doi:10.1093/nsr/nwae082)
Supplement: nwae082_Supplemental_File [file nwae082_supplemental_file.zip]

Archive with 5 entries (5 files):
- Video S2.mp4
- Supplementary Data.docx
- Supplementary Meterials and Methods.docx
- Supplementary Table 1.pdf
- Video S1.mp4
